# Supplementary material for: Phthalate Exposure and Biomarkers of Oxidation of Nucleic Acids: Results on Couples Attending a Fertility Center
Source: Toxics. 2022 Jan 29;10(2):61. doi: 10.3390/toxics10020061 (PMC8876283; doi:10.3390/toxics10020061)
Supplement: Supplementary file 1 [file toxics-10-00061-s001.zip]

Archive with 1 entries (1 files):
- toxics-1542639 resubmitted proof supplementary.pdf
